# Supplementary material for: Synthesis, Characterizations, Anti-Diabetic and Molecular Modeling Approaches of Hybrid Indole-Oxadiazole Linked Thiazolidinone Derivatives
Source: Pharmaceuticals (Basel). 2024 Oct 24;17(11):1428. doi: 10.3390/ph17111428 (PMC11597374; doi:10.3390/ph17111428)
Supplement: Supplementary file 1 [file pharmaceuticals-17-01428-s001.zip]

Archive with 1 entries (1 files):
- pharmaceuticals-3223166-supplementary.pdf
